# Supplementary material for: Elevated MMP9 Expression—A Potential In Vitro Biomarker for COMPopathies
Source: Int J Mol Sci. 2025 Dec 15;26(24):12070. doi: 10.3390/ijms262412070 (PMC12732529; doi:10.3390/ijms262412070)
Supplement: Supplementary file 1 [file ijms-26-12070-s001.zip]

Archive with 1 entries (1 files):
- ijms-4001366-supplementary.pdf
